# Supplementary material for: Bacillus subtilis serine/threonine protein kinase YabT is involved in spore development via phosphorylation of a bacterial recombinase
Source: Mol Microbiol. 2013 May 2;88(5):921–35. doi: 10.1111/mmi.12233 (PMC3708118; doi:10.1111/mmi.12233)
Supplement: Supplementary file 1 [file mmi0088-0921-SD1.zip]

Archive with 5 entries (5 files):
- mmi_12233_Supporting Information.pdf
- mmi_12233_Video S1a.AVI
- mmi_12233_Video S1b.AVI
- mmi_12233_Video S2.AVI
- mmi_12233_Video S3.AVI
